# Supplementary material for: Cooking, Shopping, and Eating Behaviors of African American and Hispanic Families: Implications for a Culturally Appropriate Meal Kit Intervention
Source: Int J Environ Res Public Health. 2021 Sep 17;18(18):9827. doi: 10.3390/ijerph18189827 (PMC8466649; doi:10.3390/ijerph18189827)
Supplement: Supplementary file 1 [file ijerph-18-09827-s001.zip]

Archive with 1 entries (1 files):
- ijerph-1326396-supplementary.pdf
